# Supplementary material for: Children in the 2015 South Indian floods: community members’ views
Source: Eur J Psychotraumatol. 2018 Jun 26;9(Suppl 2):1486122. doi: 10.1080/20008198.2018.1486122 (PMC6038026; doi:10.1080/20008198.2018.1486122)
Supplement: Supplemental Material [file ZEPT_A_1486122_SM7585.zip]

Archive with 3 entries (3 files):
- Supplementary Material A.pdf
- Supplementary Material B.pdf
- Supplementary Material C.pdf
